# Supplementary material for: Comprehensive Analysis of Lung Adenocarcinoma and Brain Metastasis through Integrated Single-Cell Transcriptomics
Source: Int J Mol Sci. 2024 Mar 28;25(7):3779. doi: 10.3390/ijms25073779 (PMC11012108; doi:10.3390/ijms25073779)
Supplement: Supplementary file 1 [file ijms-25-03779-s001.zip]

Archive with 7 entries (7 files):
- Supplementary Figure S1.png
- Supplementary Figure S2.png
- Supplementary Figure S3.png
- Supplementary Figure S4.png
- Supplementary Figure S5.png
- Supplementary Figure S6.png
- Supplementary Table.xlsx
