# Supplementary material for: Comprehensive Analysis of Lung Adenocarcinoma and Brain Metastasis through Integrated Single-Cell Transcriptomics
Source: Int J Mol Sci. 2024 Mar 28;25(7):3779. doi: 10.3390/ijms25073779 (PMC11012108; doi:10.3390/ijms25073779)
Supplement: Supplementary file 1 [file ijms-25-03779-s001.zip › Supplementary Table.xlsx]

## Sheet: Table S1
Table S1: Proportion of each cell type in both primary tumors and brain metastasis
Cell type	Number of cells	Proportion	Percentagem	Tissue
T cells	13818	0.206881	0.21	Brain metastasis
Microglia	14813	0.221778	0.22	Brain metastasis
B cells	873	0.0130704	0.01	Brain metastasis
Neutrophils	5910	0.0884837	0.09	Brain metastasis
Macrophages	2734	0.040933	0.04	Brain metastasis
DCs	4447	0.0665798	0.07	Brain metastasis
Mast cells	732	0.0109594	0.01	Brain metastasis
NK cells	1861	0.0278626	0.03	Brain metastasis
Fibroblasts	517	0.00774045	0.01	Brain metastasis
Endothelial cells	7267	0.1088	0.11	Brain metastasis
EPCs	8698	0.130225	0.13	Brain metastasis
Astrocytes	4211	0.0630465	0.06	Brain metastasis
Oligodendrocytes	911	0.0136394	0.01	Brain metastasis
T cells	13125	0.484192	0.48	Primary tumor I
NK cells	3439	0.126868	0.13	Primary tumor I
EPCs	2670	0.0984985	0.1	Primary tumor I
Mast cells	1480	0.0545984	0.05	Primary tumor I
Macrophages	3801	0.140222	0.14	Primary tumor I
DCs	1161	0.0428303	0.04	Primary tumor I
Neutrophils	651	0.0240159	0.02	Primary tumor I
Endothelial cells	456	0.0168222	0.02	Primary tumor I
B cells	324	0.0119526	0.01	Primary tumor I
NK cells	517	0.142307	0.14	Primary tumor II
T cells	1373	0.377925	0.38	Primary tumor II
Macrophages	483	0.132948	0.13	Primary tumor II
Neutrophils	353	0.0971649	0.1	Primary tumor II
DCs	232	0.0638591	0.06	Primary tumor II
Mast cells	222	0.0611065	0.06	Primary tumor II
EPCs	220	0.060556	0.06	Primary tumor II
Endothelial cells	100	0.0275255	0.03	Primary tumor II
B cells	133	0.0366089	0.04	Primary tumor II
T cells	4865	0.54522	0.55	Primary tumor III
Macrophages	1411	0.158131	0.16	Primary tumor III
B cells	748	0.0838283	0.08	Primary tumor III
EPCs	467	0.0523367	0.05	Primary tumor III
Fibroblasts	418	0.0468452	0.05	Primary tumor III
DCs	295	0.0330606	0.03	Primary tumor III
NK cells	292	0.0327244	0.03	Primary tumor III
Mast cells	253	0.0283537	0.03	Primary tumor III
Endothelial cells	174	0.0195002	0.02	Primary tumor III
EPCs	4970	0.460697	0.46	Primary tumor IV
T cells	2696	0.249907	0.25	Primary tumor IV
NK cells	732	0.0678532	0.07	Primary tumor IV
Neutrophils	636	0.0589544	0.06	Primary tumor IV
Macrophages	526	0.0487579	0.05	Primary tumor IV
B cells	390	0.0361513	0.04	Primary tumor IV
DCs	457	0.0423619	0.04	Primary tumor IV
Fibroblasts	228	0.0211346	0.02	Primary tumor IV
Endothelial cells	153	0.0141824	0.01	Primary tumor IV

## Sheet: Table S2
Table S2: Ligand-receptor pairs and molecular interactions among the major cell types for brain metastasis samples
ligand	receptor	source	target	p-value
CDH3	CDH3	DCs	Microglia	0.035
CDH3	CDH3	Endothelial cells	Endothelial cells	0.039
CDH3	CDH3	Endothelial cells	Microglia	0.044
CDH3	CDH3	Endothelial cells	NK cells	0.036
CDH3	CDH3	EPCs	Macrophages	0.048
CDH3	CDH3	EPCs	Neutrophils	0.047
CDH3	CDH3	EPCs	T cells	0.044
CDH3	CDH3	Macrophages	EPCs	0.048
CDH3	CDH3	Microglia	DCs	0.035
CDH3	CDH3	Microglia	Endothelial cells	0.044
CDH3	CDH3	Microglia	Microglia	0.049
CDH3	CDH3	Microglia	NK cells	0.041
CDH3	CDH3	Neutrophils	EPCs	0.047
CDH3	CDH3	NK cells	Endothelial cells	0.036
CDH3	CDH3	NK cells	Microglia	0.041
CDH3	CDH3	T cells	EPCs	0.044
CHL1	CHL1	Astrocytes	DCs	0.037
CHL1	CHL1	Astrocytes	Endothelial cells	0.044
CHL1	CHL1	Astrocytes	Macrophages	0.03
CHL1	CHL1	DCs	Astrocytes	0.037
CHL1	CHL1	DCs	Microglia	0.034
CHL1	CHL1	Endothelial cells	Astrocytes	0.044
CHL1	CHL1	Endothelial cells	Endothelial cells	0.03
CHL1	CHL1	Endothelial cells	Microglia	0.041
CHL1	CHL1	Macrophages	Astrocytes	0.03
CHL1	CHL1	Microglia	DCs	0.034
CHL1	CHL1	Microglia	Endothelial cells	0.041
DLL4	NOTCH1	DCs	Astrocytes	0.044
DLL4	NOTCH1	DCs	Endothelial cells	0.046
DLL4	NOTCH3	DCs	EPCs	0.038
DLL4	NOTCH3	DCs	NK cells	0.04
DLL4	NOTCH4	DCs	Oligodendrocytes	0.027
DLL4	NOTCH4	Endothelial cells	B cells	0.026
DLL4	NOTCH1	Endothelial cells	B cells	0.038
DLL4	NOTCH4	Endothelial cells	DCs	0.031
DLL4	NOTCH1	Endothelial cells	DCs	0.037
DLL4	NOTCH1	Endothelial cells	EPCs	0.042
DLL4	NOTCH4	Endothelial cells	Macrophages	0.028
DLL4	NOTCH1	Endothelial cells	Macrophages	0.033
DLL4	NOTCH4	Endothelial cells	Microglia	0.026
DLL4	NOTCH1	Endothelial cells	Microglia	0.043
DLL4	NOTCH3	Endothelial cells	Microglia	0.046
DLL4	NOTCH4	Endothelial cells	Neutrophils	0.029
DLL4	NOTCH3	Endothelial cells	Neutrophils	0.032
DLL4	NOTCH4	Endothelial cells	NK cells	0.025
DLL4	NOTCH4	Endothelial cells	Oligodendrocytes	0.047
DLL4	NOTCH1	Endothelial cells	T cells	0.036
DLL4	NOTCH1	Macrophages	Astrocytes	0.042
DLL4	NOTCH1	Macrophages	Endothelial cells	0.044
DLL4	NOTCH4	Macrophages	Endothelial cells	0.049
DLL4	NOTCH3	Macrophages	EPCs	0.036
DLL4	NOTCH3	Macrophages	NK cells	0.038
DLL4	NOTCH4	Macrophages	Oligodendrocytes	0.025
DLL4	NOTCH1	Microglia	Astrocytes	0.045
DLL4	NOTCH1	Microglia	Endothelial cells	0.047
DLL4	NOTCH3	Microglia	EPCs	0.039
DLL4	NOTCH1	Microglia	NK cells	0.036
DLL4	NOTCH3	Microglia	NK cells	0.042
DLL4	NOTCH4	Microglia	Oligodendrocytes	0.028
DLL4	NOTCH1	NK cells	Astrocytes	0.041
DLL4	NOTCH1	NK cells	Endothelial cells	0.043
DLL4	NOTCH4	NK cells	Endothelial cells	0.048
DLL4	NOTCH3	NK cells	EPCs	0.035
DLL4	NOTCH3	NK cells	NK cells	0.037
DLL4	NOTCH4	NK cells	Oligodendrocytes	0.024
DLL4	NOTCH1	Oligodendrocytes	Astrocytes	0.046
DLL4	NOTCH1	Oligodendrocytes	Endothelial cells	0.048
DLL4	NOTCH3	Oligodendrocytes	EPCs	0.04
DLL4	NOTCH1	Oligodendrocytes	NK cells	0.036
DLL4	NOTCH3	Oligodendrocytes	NK cells	0.042
DLL4	NOTCH4	Oligodendrocytes	Oligodendrocytes	0.029
EDN1	EDNRA	Microglia	Microglia	0.045
EFNB2	EPHB1	Astrocytes	Astrocytes	0.046
EFNB2	EPHB1	Astrocytes	DCs	0.048
EFNB2	EPHB1	Astrocytes	Endothelial cells	0.048
EFNB2	EPHB1	Astrocytes	Macrophages	0.048
EFNB2	EPHB1	Astrocytes	Microglia	0.048
EFNB2	EPHB1	Astrocytes	Oligodendrocytes	0.048
GJA1	GJA1	Microglia	Microglia	0.049
GJC1	GJA1	Endothelial cells	DCs	0.042
GJC1	GJC1	Endothelial cells	Fibroblasts	0.037
GJC1	GJA1	Endothelial cells	Fibroblasts	0.038
GJC1	GJA1	Endothelial cells	Macrophages	0.045
GJC1	GJC1	Endothelial cells	Microglia	0.037
GJC1	GJA1	Endothelial cells	Neutrophils	0.037
GJC1	GJC1	Endothelial cells	NK cells	0.036
GJC1	GJA1	Endothelial cells	NK cells	0.038
GJC1	GJC1	Fibroblasts	Endothelial cells	0.037
GJC1	GJC1	Microglia	Endothelial cells	0.037
GJC1	GJA1	Microglia	Microglia	0.026
GJC1	GJC1	NK cells	Endothelial cells	0.036
JAG1	NOTCH1	Astrocytes	Microglia	0.044
JAG1	NOTCH3	Astrocytes	Microglia	0.047
JAG1	NOTCH4	Astrocytes	Oligodendrocytes	0.048
JAG1	NOTCH1	DCs	Astrocytes	0.049
JAG1	NOTCH4	Fibroblasts	Oligodendrocytes	0.049
JAG1	NOTCH4	Macrophages	Oligodendrocytes	0.044
JAG1	NOTCH1	Microglia	Microglia	0.043
JAG1	NOTCH3	Microglia	Microglia	0.046
JAG1	NOTCH4	Microglia	Oligodendrocytes	0.046
JAG1	NOTCH3	NK cells	Microglia	0.046
JAG1	NOTCH4	NK cells	Oligodendrocytes	0.046
JAG2	NOTCH4	Endothelial cells	DCs	0.03
JAG2	NOTCH1	Endothelial cells	Microglia	0.042
JAG2	NOTCH3	Endothelial cells	Microglia	0.045
JAG2	NOTCH4	Endothelial cells	Oligodendrocytes	0.045
JAG2	NOTCH4	EPCs	DCs	0.036
JAG2	NOTCH1	EPCs	DCs	0.041
JAG2	NOTCH1	EPCs	EPCs	0.046
JAG2	NOTCH4	EPCs	Macrophages	0.033
JAG2	NOTCH4	EPCs	Microglia	0.031
JAG2	NOTCH1	EPCs	Microglia	0.048
JAG2	NOTCH4	EPCs	Neutrophils	0.034
JAG2	NOTCH4	EPCs	NK cells	0.03
JAG2	NOTCH1	EPCs	T cells	0.041
JAG2	NOTCH1	Mast cells	Endothelial cells	0.046
JAG2	NOTCH3	Microglia	EPCs	0.046
JAG2	NOTCH1	Microglia	NK cells	0.042
JAG2	NOTCH3	Microglia	NK cells	0.048
JAG2	NOTCH4	Microglia	Oligodendrocytes	0.035
JAG2	NOTCH1	Neutrophils	Astrocytes	0.042
JAG2	NOTCH1	Neutrophils	Endothelial cells	0.044
JAG2	NOTCH4	Neutrophils	Endothelial cells	0.049
JAG2	NOTCH4	NK cells	Fibroblasts	0.049
JAG2	NOTCH4	Oligodendrocytes	Endothelial cells	0.048
KISS1	KISS1R	Astrocytes	Endothelial cells	0.026
KISS1	KISS1R	Astrocytes	Fibroblasts	0.043
KISS1	KISS1R	DCs	Endothelial cells	0.027
KISS1	KISS1R	DCs	Fibroblasts	0.044
KISS1	KISS1R	Endothelial cells	Endothelial cells	0.04
KISS1	KISS1R	Endothelial cells	Macrophages	0.03
KISS1	KISS1R	Endothelial cells	Microglia	0.032
KISS1	KISS1R	Endothelial cells	Oligodendrocytes	0.033
KISS1	KISS1R	EPCs	DCs	0.029
KISS1	KISS1R	EPCs	Endothelial cells	0.044
KISS1	KISS1R	EPCs	Macrophages	0.034
KISS1	KISS1R	EPCs	Microglia	0.035
KISS1	KISS1R	EPCs	Oligodendrocytes	0.037
KISS1	KISS1R	Fibroblasts	Astrocytes	0.029
KISS1	KISS1R	Fibroblasts	DCs	0.038
KISS1	KISS1R	Fibroblasts	Macrophages	0.042
KISS1	KISS1R	Fibroblasts	Microglia	0.044
KISS1	KISS1R	Fibroblasts	Neutrophils	0.029
KISS1	KISS1R	Fibroblasts	Oligodendrocytes	0.045
KISS1	KISS1R	Fibroblasts	T cells	0.028
KISS1	KISS1R	Macrophages	Endothelial cells	0.027
KISS1	KISS1R	Macrophages	Fibroblasts	0.043
KISS1	KISS1R	Microglia	Endothelial cells	0.03
KISS1	KISS1R	Microglia	Fibroblasts	0.047
KISS1	KISS1R	Neutrophils	Endothelial cells	0.027
KISS1	KISS1R	Neutrophils	Fibroblasts	0.043
KISS1	KISS1R	NK cells	Endothelial cells	0.032
KISS1	KISS1R	NK cells	Fibroblasts	0.049
KISS1	KISS1R	Oligodendrocytes	Endothelial cells	0.03
KISS1	KISS1R	Oligodendrocytes	Fibroblasts	0.047
LRFN4	PTPRD	Astrocytes	Oligodendrocytes	0.031
LRFN4	PTPRD	Endothelial cells	Oligodendrocytes	0.029
LRFN4	PTPRD	EPCs	Endothelial cells	0.038
LRFN4	PTPRD	EPCs	Fibroblasts	0.034
LRFN4	PTPRD	EPCs	Macrophages	0.035
LRFN4	PTPRD	Fibroblasts	Endothelial cells	0.03
LRFN4	PTPRD	Fibroblasts	Oligodendrocytes	0.046
LRFN4	PTPRD	Macrophages	Oligodendrocytes	0.037
LRFN4	PTPRD	Microglia	Oligodendrocytes	0.031
LRFN4	PTPRD	Neutrophils	Oligodendrocytes	0.031
LRFN4	PTPRD	NK cells	Oligodendrocytes	0.029
VEGFC	KDR	DCs	Astrocytes	0.02
VEGFC	KDR	DCs	Endothelial cells	0.036
VEGFC	KDR	DCs	Oligodendrocytes	0.029
VEGFC	KDR	Endothelial cells	Astrocytes	0.034
VEGFC	KDR	Endothelial cells	Microglia	0.03
VEGFC	KDR	Endothelial cells	NK cells	0.024
VEGFC	KDR	Endothelial cells	Oligodendrocytes	0.043
VEGFC	KDR	Fibroblasts	Astrocytes	0.029
VEGFC	KDR	Fibroblasts	Endothelial cells	0.045
VEGFC	KDR	Fibroblasts	Microglia	0.026
VEGFC	KDR	Fibroblasts	Oligodendrocytes	0.038
VEGFC	KDR	Macrophages	Astrocytes	0.02
VEGFC	KDR	Macrophages	Endothelial cells	0.036
VEGFC	KDR	Macrophages	Oligodendrocytes	0.029
VEGFC	KDR	Microglia	Astrocytes	0.02
VEGFC	KDR	Microglia	Endothelial cells	0.036
VEGFC	KDR	Microglia	Oligodendrocytes	0.029
WNT4	FRZB	DCs	Astrocytes	0.026
WNT4	FRZB	Endothelial cells	Astrocytes	0.035
WNT4	FRZB	Endothelial cells	DCs	0.029
WNT4	FRZB	Endothelial cells	Oligodendrocytes	0.038
WNT4	FRZB	Fibroblasts	Astrocytes	0.033
WNT4	FRZB	Fibroblasts	Oligodendrocytes	0.036
WNT4	FRZB	Microglia	Astrocytes	0.028
WNT4	FRZB	Microglia	Oligodendrocytes	0.031
WNT4	FRZB	NK cells	Astrocytes	0.038
WNT4	FRZB	NK cells	DCs	0.032
WNT4	FRZB	NK cells	Oligodendrocytes	0.041
WNT5B	FRZB	Astrocytes	Astrocytes	0.032
WNT5B	FRZB	Astrocytes	Oligodendrocytes	0.035
WNT5B	FRZB	DCs	Astrocytes	0.029
WNT5B	FRZB	Endothelial cells	Astrocytes	0.03
WNT5B	FRZB	Endothelial cells	Oligodendrocytes	0.033
WNT5B	FRZB	EPCs	Astrocytes	0.035
WNT5B	FRZB	EPCs	DCs	0.029
WNT5B	FRZB	EPCs	Oligodendrocytes	0.038
WNT5B	FRZB	Fibroblasts	Astrocytes	0.039
WNT5B	FRZB	Fibroblasts	DCs	0.033
WNT5B	FRZB	Fibroblasts	Oligodendrocytes	0.042
WNT5B	FRZB	NK cells	Fibroblasts	0.045
WNT5B	FRZB	NK cells	Macrophages	0.048
WNT5B	FRZB	NK cells	Neutrophils	0.046

## Sheet: Table S3
Table S3: Ligand-receptor pairs and molecular interactions among the major cell types for primary tumors stage I
ligand	receptor	source	target	p-value
AREG	EGFR	Mast cells	EPCs	0.002
AREG	EGFR	NK cells	EPCs	0.008
AREG	EGFR	T cells	EPCs	0.011
C3	C3AR1	Macrophages	DCs	0.022
C3	C3AR1	EPCs	DCs	0.028
C3	C3AR1	DCs	DCs	0.029
C3	C3AR1	EPCs	Macrophages	0.002
C3	C3AR1	Macrophages	Macrophages	0.01
C3	C3AR1	DCs	Macrophages	0.048
C3	C3AR1	EPCs	Mast cells	0.003
C3	C3AR1	Macrophages	Mast cells	0.005
C3	C3AR1	DCs	Mast cells	0.043
C3	C3AR1	DCs	Neutrophils	0.025
C3	C3AR1	EPCs	Neutrophils	0.035
CADM1	CADM1	EPCs	EPCs	0.042
CCL19	CCRL2	DCs	DCs	0.011
CCL19	CCRL2	DCs	Endothelial cells	0.023
CCL19	CCRL2	DCs	Macrophages	0.046
CCL19	CCRL2	DCs	Neutrophils	0.037
CDH3	CDH3	EPCs	EPCs	0.003
CHL1	CHL1	EPCs	EPCs	0.023
CSF1	CSF1R	EPCs	DCs	0.016
CSF1	CSF1R	Macrophages	DCs	0.032
CSF1	CSF1R	Endothelial cells	DCs	0.035
CSF1	CSF1R	Macrophages	Macrophages	0.014
CSF1	CSF1R	Endothelial cells	Macrophages	0.028
CSF1	CSF1R	EPCs	Macrophages	0.048
CSF1	CSF1R	Mast cells	Neutrophils	0.001
CSF1	CSF1R	Macrophages	Neutrophils	0.002
CSF1	CSF1R	EPCs	Neutrophils	0.019
CSF1	CSF1R	Endothelial cells	Neutrophils	0.044
DLL4	NOTCH4	Endothelial cells	Endothelial cells	0.039
DLL4	NOTCH1	Endothelial cells	Endothelial cells	0.041
DLL4	NOTCH1	Endothelial cells	EPCs	0.005
DLL4	NOTCH3	Endothelial cells	EPCs	0.034
EFNA1	EPHA2	Endothelial cells	Endothelial cells	0.008
EFNA1	EPHA2	EPCs	Endothelial cells	0.013
ENTPD1	ADORA3	Neutrophils	Macrophages	0.001
ENTPD1	ADORA3	Macrophages	Macrophages	0.014
ENTPD1	ADORA3	NK cells	Macrophages	0.027
ENTPD1	ADORA3	DCs	Macrophages	0.032
ENTPD1	ADORA3	Endothelial cells	Macrophages	0.042
ENTPD1	ADORA3	B cells	Macrophages	0.049
EREG	EGFR	DCs	EPCs	0.014
EREG	EGFR	Macrophages	EPCs	0.039
ESAM	ESAM	EPCs	EPCs	0.049
GAS6	AXL	Macrophages	DCs	0.019
GAS6	AXL	EPCs	DCs	0.039
GAS6	AXL	DCs	Macrophages	0.017
GAS6	AXL	EPCs	Macrophages	0.03
GAS6	AXL	Macrophages	Macrophages	0.034
HBEGF	EGFR	EPCs	EPCs	0.032
HBEGF	EGFR	Macrophages	EPCs	0.039
HBEGF	EGFR	Endothelial cells	EPCs	0.046
HBEGF	EGFR	DCs	EPCs	0.046
JAG1	NOTCH4	Endothelial cells	Endothelial cells	0.004
JAG1	NOTCH1	Endothelial cells	Endothelial cells	0.026
JAG1	NOTCH3	Endothelial cells	EPCs	0.031
JAG1	NOTCH1	Endothelial cells	EPCs	0.035
JAG2	NOTCH1	Endothelial cells	Endothelial cells	0.005
JAG2	NOTCH4	EPCs	Endothelial cells	0.034
JAG2	NOTCH1	EPCs	Endothelial cells	0.036
JAG2	NOTCH4	Endothelial cells	Endothelial cells	0.044
JAG2	NOTCH1	Endothelial cells	EPCs	0.004
JAG2	NOTCH3	EPCs	EPCs	0.012
JAG2	NOTCH1	EPCs	EPCs	0.031
JAG2	NOTCH3	Endothelial cells	EPCs	0.046
KITLG	KIT	Endothelial cells	Endothelial cells	0.041
KITLG	KIT	EPCs	Endothelial cells	0.048
LAIR1	LILRB4	Neutrophils	DCs	0.035
LAIR1	LILRB4	Mast cells	DCs	0.036
LAIR1	LILRB4	DCs	DCs	0.036
LAIR1	LILRB4	Mast cells	Macrophages	0.015
LAIR1	LILRB4	DCs	Macrophages	0.038
LAIR1	LILRB4	Neutrophils	Neutrophils	0.004
LAIR1	LILRB4	Mast cells	Neutrophils	0.019
LAIR1	LILRB4	DCs	Neutrophils	0.048
PLAU	PLAUR	DCs	EPCs	0.008
PLAU	PLAUR	Macrophages	EPCs	0.048
RARRES2	CCRL2	EPCs	DCs	0.029
RARRES2	CCRL2	EPCs	Endothelial cells	0.009
RARRES2	CCRL2	EPCs	Macrophages	0.011
RARRES2	CMKLR1	EPCs	Macrophages	0.035
RARRES2	CCRL2	EPCs	Neutrophils	0.048
SPN	SIGLEC1	Neutrophils	Macrophages	0.007
SPN	SIGLEC1	Mast cells	Macrophages	0.01
SPN	SIGLEC1	DCs	Macrophages	0.012
SPN	SIGLEC1	B cells	Macrophages	0.015
SPN	SIGLEC1	T cells	Macrophages	0.045
SPN	SIGLEC1	Macrophages	Macrophages	0.046
THBS1	CD36	EPCs	Endothelial cells	0.009
THBS1	CD36	EPCs	Macrophages	0.029
THBS1	CD36	Neutrophils	Macrophages	0.038
THBS1	CD36	EPCs	Neutrophils	0.005
VEGFA	FLT1	Mast cells	DCs	0.009
VEGFA	FLT1	Neutrophils	DCs	0.01
VEGFA	FLT1	EPCs	DCs	0.012
VEGFA	FLT1	Macrophages	DCs	0.021
VEGFA	FLT1	DCs	DCs	0.046
VEGFA	KDR	Macrophages	Endothelial cells	0.02
VEGFA	FLT1	Macrophages	Endothelial cells	0.029
VEGFA	KDR	Mast cells	Endothelial cells	0.031
VEGFA	KDR	DCs	Endothelial cells	0.035
VEGFA	KDR	EPCs	Endothelial cells	0.046

## Sheet: Table S4
Table S4: Ligand-receptor pairs and molecular interactions among the major cell types for primary tumors stage II
ligand	receptor	source	target	p-value
AREG	EGFR	T cells	EPCs	0.015
AREG	EGFR	Macrophages	EPCs	0.035
AREG	EGFR	NK cells	EPCs	0.041
AREG	EGFR	EPCs	EPCs	0.048
C3	C3AR1	Mast cells	DCs	0.033
C3	C3AR1	Macrophages	DCs	0.043
C3	C3AR1	DCs	DCs	0.045
C3	C3AR1	Mast cells	Macrophages	0.002
C3	C3AR1	DCs	Macrophages	0.014
C3	C3AR1	Macrophages	Macrophages	0.044
C3	C3AR1	Macrophages	Mast cells	0.009
C3	C5AR2	Macrophages	Mast cells	0.021
C3	C5AR2	DCs	Mast cells	0.032
C3	C3AR1	DCs	Mast cells	0.043
C3	C3AR1	Mast cells	Mast cells	0.049
C3	C3AR1	Macrophages	Neutrophils	0.011
C3	C3AR1	Mast cells	Neutrophils	0.014
C3	C3AR1	DCs	Neutrophils	0.014
CADM1	CADM1	EPCs	Endothelial cells	0.005
CADM1	CADM1	Endothelial cells	Endothelial cells	0.018
CADM1	CADM1	EPCs	EPCs	0.003
CADM1	CADM1	Endothelial cells	EPCs	0.014
CCL19	CCRL2	Endothelial cells	DCs	0.014
CCL19	CCRL2	Endothelial cells	Endothelial cells	0.023
CCL19	CCRL2	Endothelial cells	Macrophages	0.002
CCL19	CCRL2	Endothelial cells	Mast cells	0.011
CCL19	CCRL2	Endothelial cells	Neutrophils	0.014
CDH3	CDH3	EPCs	EPCs	0.046
CEACAM6	CEACAM6	EPCs	EPCs	0.034
EFNA1	EPHA2	EPCs	EPCs	0.028
ENTPD1	ADORA3	Macrophages	DCs	0.012
ENTPD1	ADORA3	Neutrophils	DCs	0.018
ENTPD1	ADORA3	DCs	DCs	0.021
ENTPD1	ADORA3	B cells	DCs	0.033
ENTPD1	ADORA3	Mast cells	DCs	0.036
ENTPD1	ADORA3	Endothelial cells	DCs	0.036
ENTPD1	ADORA3	DCs	Mast cells	0.015
ENTPD1	ADORA3	Mast cells	Mast cells	0.015
ENTPD1	ADORA3	Endothelial cells	Mast cells	0.032
ENTPD1	ADORA3	B cells	Mast cells	0.035
ENTPD1	ADORA3	Macrophages	Mast cells	0.037
ENTPD1	ADORA3	Neutrophils	Mast cells	0.043
ENTPD1	ADORA3	Neutrophils	Neutrophils	0.004
ENTPD1	ADORA3	Macrophages	Neutrophils	0.009
ENTPD1	ADORA3	Endothelial cells	Neutrophils	0.009
ENTPD1	ADORA3	Mast cells	Neutrophils	0.035
ENTPD1	ADORA3	DCs	Neutrophils	0.038
ENTPD1	ADORA3	B cells	Neutrophils	0.045
EREG	EGFR	DCs	EPCs	0.01
EREG	EGFR	Endothelial cells	EPCs	0.041
ESAM	ESAM	EPCs	EPCs	0.005
FGF7	FGFR2	EPCs	EPCs	0.035
GAS6	AXL	B cells	DCs	0.001
GAS6	AXL	Mast cells	DCs	0.013
GAS6	AXL	Macrophages	DCs	0.026
GAS6	AXL	Neutrophils	DCs	0.026
GAS6	AXL	Endothelial cells	DCs	0.027
GAS6	AXL	DCs	DCs	0.032
GAS6	AXL	EPCs	DCs	0.036
GAS6	AXL	EPCs	Endothelial cells	0.02
GAS6	AXL	B cells	Endothelial cells	0.025
GAS6	AXL	Neutrophils	Endothelial cells	0.037
GAS6	AXL	Macrophages	Endothelial cells	0.042
GAS6	AXL	DCs	Endothelial cells	0.042
GAS6	AXL	Endothelial cells	Endothelial cells	0.049
GAS6	AXL	Mast cells	Macrophages	0.011
GAS6	AXL	DCs	Macrophages	0.014
GAS6	AXL	EPCs	Macrophages	0.014
GAS6	AXL	Endothelial cells	Macrophages	0.019
GAS6	AXL	Neutrophils	Macrophages	0.038
GAS6	AXL	Mast cells	Mast cells	0.008
GAS6	AXL	DCs	Mast cells	0.012
GAS6	AXL	B cells	Mast cells	0.014
GAS6	AXL	Endothelial cells	Mast cells	0.018
GAS6	AXL	Macrophages	Mast cells	0.029
GAS6	AXL	Neutrophils	Mast cells	0.038
GAS6	AXL	EPCs	Mast cells	0.048
GAS6	AXL	Mast cells	Neutrophils	0.004
GAS6	AXL	Macrophages	Neutrophils	0.005
GAS6	AXL	Neutrophils	Neutrophils	0.014
GAS6	AXL	B cells	Neutrophils	0.024
GAS6	AXL	Endothelial cells	Neutrophils	0.027
GAS6	AXL	DCs	Neutrophils	0.032
GAS6	AXL	EPCs	Neutrophils	0.042
GJA1	GJA1	EPCs	EPCs	0.011
HBEGF	EGFR	Endothelial cells	EPCs	0.01
HBEGF	EGFR	Macrophages	EPCs	0.011
HBEGF	EGFR	Mast cells	EPCs	0.014
HBEGF	EGFR	Neutrophils	EPCs	0.017
HBEGF	EGFR	DCs	EPCs	0.034
HBEGF	EGFR	EPCs	EPCs	0.037
RARRES2	CCRL2	EPCs	DCs	0.002
RARRES2	CMKLR1	EPCs	DCs	0.013
RARRES2	CCRL2	EPCs	Endothelial cells	0.042
RARRES2	CMKLR1	EPCs	Macrophages	0.004
RARRES2	CCRL2	EPCs	Macrophages	0.027
RARRES2	CCRL2	EPCs	Mast cells	0.028
RARRES2	CMKLR1	EPCs	Mast cells	0.033
RARRES2	CMKLR1	EPCs	Neutrophils	0.004
RARRES2	CCRL2	EPCs	Neutrophils	0.031
SPN	SIGLEC1	Macrophages	DCs	0.005
SPN	SIGLEC1	T cells	DCs	0.016
SPN	SIGLEC1	Endothelial cells	DCs	0.031
SPN	SIGLEC1	NK cells	DCs	0.041
SPN	SIGLEC1	NK cells	Macrophages	0.007
SPN	SIGLEC1	Macrophages	Macrophages	0.008
SPN	SIGLEC1	T cells	Macrophages	0.033
SPN	SIGLEC1	NK cells	Mast cells	0.002
SPN	SIGLEC1	DCs	Mast cells	0.014
SPN	SIGLEC1	Macrophages	Mast cells	0.022
SPN	SIGLEC1	T cells	Mast cells	0.023
SPN	SIGLEC1	Endothelial cells	Mast cells	0.032
SPN	SIGLEC1	Neutrophils	Mast cells	0.036
SPN	SIGLEC1	DCs	Neutrophils	0.002
SPN	SIGLEC1	T cells	Neutrophils	0.002
SPN	SIGLEC1	Neutrophils	Neutrophils	0.027
SPN	SIGLEC1	Macrophages	Neutrophils	0.035
SPN	SIGLEC1	Endothelial cells	Neutrophils	0.038
SPN	SIGLEC1	NK cells	Neutrophils	0.045

## Sheet: Table S5
Table S5: Ligand-receptor pairs and molecular interactions among the major cell types for primary tumors stage III
ligand	receptor	source	target	p-value
AREG	EGFR	T cells	EPCs	0.005
AREG	EGFR	EPCs	EPCs	0.005
AREG	EGFR	B cells	EPCs	0.012
AREG	EGFR	Macrophages	EPCs	0.017
AREG	EGFR	NK cells	EPCs	0.025
AREG	EGFR	DCs	EPCs	0.038
AREG	EGFR	Macrophages	Fibroblasts	0.018
AREG	EGFR	DCs	Fibroblasts	0.026
AREG	EGFR	T cells	Fibroblasts	0.041
AREG	EGFR	EPCs	Fibroblasts	0.041
C3	C3AR1	EPCs	Macrophages	0.005
C3	C3AR1	EPCs	Mast cells	0.032
CADM1	CADM1	EPCs	B cells	0.029
CADM1	CADM1	B cells	B cells	0.048
CADM1	CADM1	B cells	EPCs	0.027
CADM1	CADM1	EPCs	EPCs	0.032
CCL19	CCRL2	Fibroblasts	Endothelial cells	0.011
CCL19	CCRL2	Fibroblasts	Macrophages	0.033
CCL19	CCRL2	Fibroblasts	Mast cells	0.049
CHL1	CHL1	EPCs	EPCs	0.009
CHL1	CHL1	Fibroblasts	EPCs	0.021
CHL1	CHL1	Fibroblasts	Fibroblasts	0.043
CHL1	CHL1	EPCs	Fibroblasts	0.048
CSF1	CSF1R	Fibroblasts	Macrophages	0.045
CSF1	CSF1R	Fibroblasts	Mast cells	0.005
DLL4	NOTCH1	Endothelial cells	Endothelial cells	0.008
DLL4	NOTCH4	Endothelial cells	Endothelial cells	0.008
DLL4	NOTCH3	Endothelial cells	EPCs	0.042
DLL4	NOTCH1	Endothelial cells	EPCs	0.044
DLL4	NOTCH3	Endothelial cells	Fibroblasts	0.001
EDN1	EDNRA	EPCs	Fibroblasts	0.029
EDN1	EDNRA	Endothelial cells	Fibroblasts	0.043
EFNA1	EPHA2	EPCs	Endothelial cells	0.005
EFNA1	EPHA2	Endothelial cells	Endothelial cells	0.028
EFNA1	EPHA2	Endothelial cells	EPCs	0.02
EREG	EGFR	EPCs	EPCs	0.033
EREG	EGFR	Macrophages	EPCs	0.038
EREG	EGFR	EPCs	Fibroblasts	0.004
EREG	EGFR	Macrophages	Fibroblasts	0.03
GAS6	AXL	Macrophages	EPCs	0.018
GAS6	AXL	B cells	EPCs	0.029
GAS6	AXL	Endothelial cells	EPCs	0.034
GAS6	AXL	Mast cells	EPCs	0.04
GAS6	TYRO3	Macrophages	Fibroblasts	0.002
GAS6	TYRO3	Endothelial cells	Fibroblasts	0.002
GAS6	TYRO3	Mast cells	Fibroblasts	0.004
GAS6	AXL	Macrophages	Fibroblasts	0.028
GAS6	AXL	Mast cells	Fibroblasts	0.03
GAS6	AXL	B cells	Fibroblasts	0.037
GAS6	TYRO3	B cells	Fibroblasts	0.041
GAS6	AXL	Macrophages	Macrophages	0.021
GAS6	AXL	B cells	Macrophages	0.038
GAS6	AXL	Mast cells	Macrophages	0.042
GAS6	AXL	Mast cells	Mast cells	0.031
GAS6	AXL	B cells	Mast cells	0.035
GAS6	AXL	Macrophages	Mast cells	0.042
GJA1	GJA1	Fibroblasts	Endothelial cells	0.019
GJA1	GJA1	Fibroblasts	Fibroblasts	0.028
GJA1	GJA1	Endothelial cells	Fibroblasts	0.048
HBEGF	EGFR	Mast cells	EPCs	0.018
HBEGF	EGFR	Endothelial cells	EPCs	0.021
HBEGF	EGFR	Macrophages	EPCs	0.025
HBEGF	EGFR	EPCs	EPCs	0.032
HBEGF	EGFR	Fibroblasts	EPCs	0.044
HBEGF	EGFR	Macrophages	Fibroblasts	0.015
HBEGF	EGFR	Fibroblasts	Fibroblasts	0.026
HBEGF	EGFR	Endothelial cells	Fibroblasts	0.034
HBEGF	EGFR	Mast cells	Fibroblasts	0.036
HBEGF	EGFR	EPCs	Fibroblasts	0.049
IL34	CSF1R	Fibroblasts	Macrophages	0.019
IL34	CSF1R	EPCs	Macrophages	0.037
IL34	CSF1R	Fibroblasts	Mast cells	0.002
IL34	CSF1R	EPCs	Mast cells	0.047
JAG1	NOTCH4	Fibroblasts	Endothelial cells	0.019
JAG1	NOTCH1	Fibroblasts	Endothelial cells	0.037
JAG1	NOTCH1	Endothelial cells	Endothelial cells	0.038
JAG1	NOTCH4	Endothelial cells	Endothelial cells	0.041
JAG1	NOTCH1	Fibroblasts	EPCs	0.015
JAG1	NOTCH3	Endothelial cells	EPCs	0.028
JAG1	NOTCH1	Endothelial cells	EPCs	0.03
JAG1	NOTCH3	Fibroblasts	EPCs	0.046
JAG1	NOTCH3	Endothelial cells	Fibroblasts	0.03
JAG1	NOTCH3	Fibroblasts	Fibroblasts	0.045
JAG2	NOTCH1	EPCs	Endothelial cells	0.004
JAG2	NOTCH4	Endothelial cells	Endothelial cells	0.033
JAG2	NOTCH1	Endothelial cells	Endothelial cells	0.048
JAG2	NOTCH4	EPCs	Endothelial cells	0.049
JAG2	NOTCH3	Endothelial cells	EPCs	0.014
JAG2	NOTCH1	EPCs	EPCs	0.023
JAG2	NOTCH3	EPCs	EPCs	0.027
JAG2	NOTCH1	Endothelial cells	EPCs	0.049
JAG2	NOTCH3	Endothelial cells	Fibroblasts	0.001
JAG2	NOTCH3	EPCs	Fibroblasts	0.005
KISS1	KISS1R	EPCs	EPCs	0.041
LAIR1	LILRB4	Mast cells	Macrophages	0.01
LAIR1	LILRB4	Mast cells	Mast cells	0.005
LRFN4	PTPRD	EPCs	Fibroblasts	0.008
PGF	FLT1	Fibroblasts	Endothelial cells	0.035
PGF	FLT1	Endothelial cells	Endothelial cells	0.039
PLAU	PLAUR	EPCs	B cells	0.028
PLAU	PLAUR	Macrophages	EPCs	0.01
PLAU	PLAUR	Mast cells	EPCs	0.044
PLAU	PLAUR	Fibroblasts	EPCs	0.048
PLAU	PLAUR	Fibroblasts	Fibroblasts	0.018
PLAU	PLAUR	Macrophages	Fibroblasts	0.036
PLAU	PLAUR	Mast cells	Fibroblasts	0.046
RARRES2	CCRL2	Endothelial cells	Endothelial cells	0.034
RARRES2	CCRL2	Endothelial cells	Macrophages	0.012
RARRES2	CMKLR1	EPCs	Macrophages	0.045
RARRES2	CCRL2	EPCs	Macrophages	0.046
RARRES2	CMKLR1	Endothelial cells	Macrophages	0.049
RARRES2	CCRL2	EPCs	Mast cells	0.004
RARRES2	CCRL2	Endothelial cells	Mast cells	0.03
SPN	SIGLEC1	T cells	Macrophages	0.002
SPN	SIGLEC1	Mast cells	Macrophages	0.019
SPN	SIGLEC1	NK cells	Macrophages	0.027
SPN	SIGLEC1	Macrophages	Macrophages	0.031
THBS1	CD36	Mast cells	Endothelial cells	0.003
THBS1	CD36	Fibroblasts	Endothelial cells	0.004
THBS1	CD36	EPCs	Endothelial cells	0.008
THBS1	CD36	Endothelial cells	Endothelial cells	0.043
THBS1	CD36	Fibroblasts	Macrophages	0.017
THBS1	CD36	Mast cells	Macrophages	0.032
THBS1	CD36	Endothelial cells	Macrophages	0.046
THBS1	CD36	EPCs	Macrophages	0.049
THBS1	CD36	Mast cells	Mast cells	0.013
THBS1	CD36	EPCs	Mast cells	0.026
THBS1	CD36	Endothelial cells	Mast cells	0.041
THBS1	CD36	Fibroblasts	Mast cells	0.041
VEGFA	FLT1	Mast cells	Endothelial cells	0.005
VEGFA	FLT1	EPCs	Endothelial cells	0.018
VEGFA	FLT1	Macrophages	Endothelial cells	0.025
VEGFA	KDR	EPCs	Endothelial cells	0.027
VEGFA	KDR	Fibroblasts	Endothelial cells	0.036
VEGFA	FLT1	Fibroblasts	Endothelial cells	0.045
VEGFA	KDR	Macrophages	Endothelial cells	0.046
VEGFA	KDR	Mast cells	Endothelial cells	0.048
VEGFA	KDR	Fibroblasts	EPCs	0.018
VEGFA	KDR	Mast cells	EPCs	0.018
VEGFA	KDR	Macrophages	EPCs	0.036
VEGFA	KDR	EPCs	EPCs	0.048
VEGFC	KDR	Endothelial cells	Endothelial cells	0.038
VEGFC	KDR	Endothelial cells	EPCs	0.009
WNT5B	FRZB	EPCs	Fibroblasts	0.012

## Sheet: Table S6
Table S6: Ligand-receptor pairs and molecular interactions among the major cell types for primary tumors stage IV
ligand	receptor	source	target	p-value
ANXA1	FPR3	Macrophages	Macrophages	0.009
ANXA1	FPR1	Fibroblasts	Macrophages	0.014
ANXA1	FPR1	NK cells	Macrophages	0.019
ANXA1	FPR3	NK cells	Macrophages	0.028
ANXA1	FPR3	T cells	Macrophages	0.035
ANXA1	FPR1	DCs	Macrophages	0.037
ANXA1	FPR3	Neutrophils	Macrophages	0.04
ANXA1	FPR1	Neutrophils	Macrophages	0.042
ANXA1	FPR1	Macrophages	Macrophages	0.049
ANXA1	FPR1	T cells	Neutrophils	0.012
AREG	EGFR	EPCs	DCs	0.022
AREG	EGFR	Neutrophils	DCs	0.034
AREG	EGFR	Endothelial cells	DCs	0.04
AREG	EGFR	Endothelial cells	Endothelial cells	0.033
AREG	EGFR	EPCs	Endothelial cells	0.038
AREG	EGFR	Neutrophils	Endothelial cells	0.045
AREG	EGFR	DCs	Endothelial cells	0.046
AREG	EGFR	B cells	Endothelial cells	0.049
AREG	EGFR	Endothelial cells	EPCs	0.015
AREG	EGFR	EPCs	EPCs	0.019
AREG	EGFR	B cells	EPCs	0.026
AREG	EGFR	DCs	EPCs	0.044
AREG	EGFR	Neutrophils	EPCs	0.049
C3	C3AR1	Endothelial cells	Macrophages	0.04
C3	C3AR1	Macrophages	Macrophages	0.042
C3	C3AR1	DCs	Macrophages	0.045
C3	C3AR1	EPCs	Macrophages	0.046
C3	C3AR1	EPCs	Neutrophils	0.043
CADM1	CADM1	EPCs	DCs	0.037
CADM1	CADM1	DCs	EPCs	0.022
CADM1	CADM1	EPCs	EPCs	0.041
CD99	PILRA	DCs	Macrophages	0.013
CD99	PILRA	T cells	Macrophages	0.025
CD99	PILRA	EPCs	Macrophages	0.032
CD99	PILRA	Endothelial cells	Macrophages	0.036
CD99	PILRA	Macrophages	Macrophages	0.049
CD99	PILRA	Endothelial cells	Neutrophils	0.011
CD99	PILRA	EPCs	Neutrophils	0.024
CD99	PILRA	DCs	Neutrophils	0.04
CD99	PILRA	Macrophages	Neutrophils	0.048
CD99	PILRA	T cells	Neutrophils	0.049
CDH3	CDH3	EPCs	DCs	0.027
CDH3	CDH3	Endothelial cells	DCs	0.032
CDH3	CDH3	DCs	DCs	0.048
CDH3	CDH3	Endothelial cells	Endothelial cells	0.025
CDH3	CDH3	DCs	Endothelial cells	0.044
CDH3	CDH3	EPCs	Endothelial cells	0.045
CDH3	CDH3	EPCs	EPCs	0.039
CDH3	CDH3	DCs	EPCs	0.04
CDH3	CDH3	Endothelial cells	EPCs	0.047
CEACAM6	CEACAM6	EPCs	Endothelial cells	0.036
CEACAM6	CEACAM6	Endothelial cells	EPCs	0.049
CHL1	CHL1	Endothelial cells	Endothelial cells	0.034
CHL1	CHL1	EPCs	Endothelial cells	0.042
CHL1	CHL1	EPCs	EPCs	0.035
CHL1	CHL1	Endothelial cells	EPCs	0.049
CSF1	CSF1R	EPCs	Macrophages	0.043
CSF1	CSF1R	DCs	Macrophages	0.045
CSF1	CSF1R	DCs	Neutrophils	0.033
CSF1	CSF1R	EPCs	Neutrophils	0.049
EFNA1	EPHA2	EPCs	DCs	0.025
EFNA1	EPHA2	DCs	DCs	0.027
EFNA1	EPHA2	DCs	Endothelial cells	0.018
EFNA1	EPHA2	EPCs	Endothelial cells	0.049
EFNA1	EPHA2	EPCs	EPCs	0.013
EFNA1	EPHA2	Endothelial cells	EPCs	0.032
EFNA1	EPHA2	DCs	EPCs	0.047
ENTPD1	ADORA3	Macrophages	Macrophages	0.015
ENTPD1	ADORA3	Neutrophils	Macrophages	0.049
EREG	EGFR	EPCs	DCs	0.046
EREG	EGFR	Neutrophils	DCs	0.049
EREG	EGFR	EPCs	Endothelial cells	0.014
EREG	EGFR	Macrophages	Endothelial cells	0.022
EREG	EGFR	Neutrophils	Endothelial cells	0.033
EREG	EGFR	Neutrophils	EPCs	0.02
EREG	EGFR	EPCs	EPCs	0.024
EREG	EGFR	Macrophages	EPCs	0.031
GAS6	AXL	EPCs	EPCs	0.012
GAS6	AXL	Macrophages	EPCs	0.023
GAS6	AXL	Macrophages	Macrophages	0.016
GAS6	AXL	Endothelial cells	Macrophages	0.03
GAS6	AXL	Neutrophils	Macrophages	0.037
GAS6	AXL	DCs	Macrophages	0.038
GAS6	AXL	EPCs	Macrophages	0.049
GAS6	AXL	Macrophages	Neutrophils	0.014
GAS6	AXL	Endothelial cells	Neutrophils	0.019
GAS6	AXL	EPCs	Neutrophils	0.021
GJA1	GJA1	DCs	DCs	0.032
HBEGF	EGFR	Macrophages	DCs	0.01
HBEGF	EGFR	Endothelial cells	DCs	0.021
HBEGF	EGFR	DCs	DCs	0.028
HBEGF	EGFR	Neutrophils	DCs	0.047
HBEGF	EGFR	DCs	Endothelial cells	0.018
HBEGF	EGFR	Neutrophils	Endothelial cells	0.035
HBEGF	EGFR	Macrophages	Endothelial cells	0.042
HBEGF	EGFR	Endothelial cells	Endothelial cells	0.045
HBEGF	EGFR	Neutrophils	EPCs	0.026
HBEGF	EGFR	Macrophages	EPCs	0.027
HBEGF	EGFR	Endothelial cells	EPCs	0.033
HBEGF	EGFR	DCs	EPCs	0.049
JAG1	NOTCH3	Endothelial cells	DCs	0.009
JAG1	NOTCH1	Endothelial cells	DCs	0.024
JAG1	NOTCH3	DCs	DCs	0.048
LAIR1	LILRB4	B cells	Macrophages	0.011
LAIR1	LILRB4	Neutrophils	Macrophages	0.015
LAIR1	LILRB4	NK cells	Macrophages	0.041
LAIR1	LILRB4	Macrophages	Macrophages	0.045
LAIR1	LILRB4	NK cells	Neutrophils	0.034
LAIR1	LILRB4	Macrophages	Neutrophils	0.037
LAIR1	LILRB4	Neutrophils	Neutrophils	0.043
LAIR1	LILRB4	B cells	Neutrophils	0.049
PLAU	PLAUR	Macrophages	DCs	0.01
PLAU	PLAUR	Neutrophils	DCs	0.025
PLAU	PLAUR	DCs	DCs	0.029
PLAU	PLAUR	EPCs	DCs	0.031
PLAU	PLAUR	Endothelial cells	DCs	0.043
PLAU	PLAUR	Macrophages	Endothelial cells	0.029
PLAU	PLAUR	DCs	Endothelial cells	0.046
PLAU	PLAUR	DCs	EPCs	0.028
PLAU	PLAUR	Macrophages	EPCs	0.048
PLAU	PLAUR	Neutrophils	Macrophages	0.018
PLAU	PLAUR	EPCs	Macrophages	0.02
PLAU	PLAUR	Endothelial cells	Macrophages	0.047
PTPRC	MRC1	Neutrophils	Macrophages	0.01
PTPRC	MRC1	B cells	Macrophages	0.018
PTPRC	MRC1	Macrophages	Macrophages	0.028
RARRES2	CCRL2	Endothelial cells	DCs	0.048
RARRES2	CMKLR1	Endothelial cells	Macrophages	0.011
RARRES2	CCRL2	Endothelial cells	Macrophages	0.035
RARRES2	CCRL2	Endothelial cells	Neutrophils	0.046
SPN	SIGLEC1	Macrophages	Macrophages	0.015
SPN	SIGLEC1	T cells	Macrophages	0.037
SPN	SIGLEC1	NK cells	Macrophages	0.044
SPN	SIGLEC1	Neutrophils	Macrophages	0.048
THBS1	CD36	DCs	Neutrophils	0.039
THBS1	CD36	Neutrophils	Neutrophils	0.046
VEGFA	KDR	Macrophages	EPCs	0.013
VEGFA	KDR	DCs	EPCs	0.017
VEGFA	KDR	EPCs	EPCs	0.025
VEGFA	KDR	Neutrophils	EPCs	0.033

## Sheet: Table S7
Table S7: Differentially expressed genes in T cells
genes	avg_log2FC	pct.1	pct.2	p_val_adj	comparison			BM=Brain metastasis
PLP1	2.33881	0.144	0	0	BM x Primary tumor I
SCGB3A1	1.40032	0.566	0.132	0	BM x Primary tumor I
COL3A1	-1.22769	0.18	0.078	0	BM x Primary tumor I
ACTA2	-1.02554	0.602	0.099	0	BM x Primary tumor I
TAGLN	-1.42961	0.438	0.071	0	BM x Primary tumor I
COL1A2	-1.35149	0.203	0.089	0	BM x Primary tumor I
COL1A1	-1.31413	0.19	0.093	0	BM x Primary tumor I
LUM	-2.45435	0.53	0.114	0	BM x Primary tumor I
IGFBP7	-2.18069	0.569	0.145	0	BM x Primary tumor I
CCL19	-1.22093	0.288	0.035	0	BM x Primary tumor I
FN1	-1.11895	0.239	0.126	0	BM x Primary tumor I
RARRES2	-1.29224	0.466	0.098	0	BM x Primary tumor I
TFF3	1.40515	0.572	0.009	0	BM x Primary tumor I
CALD1	-1.02715	0.154	0.091	0	BM x Primary tumor I
CFD	-1.15054	0.622	0.088	0	BM x Primary tumor I
S100B	1.19839	0.234	0.018	1.5927e-291	BM x Primary tumor II
C1S	-1.0156	0.397	0.092	1.37316e-193	BM x Primary tumor II
CRYAB	1.90601	0.23	0.045	5.13154e-190	BM x Primary tumor II
MGP	-3.22499	0.553	0.187	6.31972e-157	BM x Primary tumor II
TIMP1	-1.44123	0.67	0.316	4.65405e-107	BM x Primary tumor II
BGN	-1.29119	0.279	0.095	2.20239e-66	BM x Primary tumor II
DCN	-2.52051	0.418	0.118	3.40845e-29	BM x Primary tumor II
HSPA1B	1.13501	0.405	0.199	4.20367e-12	BM x Primary tumor II
STMN1	1.14468	0.433	0.12	4.6985e-06	BM x Primary tumor II
IGHG4	1.43301	0.744	0.035	0	BM x Primary tumor II
TFF3	1.43919	0.572	0.001	2.18915e-279	BM x Primary tumor II
IGHG3	1.00215	0.721	0.068	2.8055e-275	BM x Primary tumor II
IGKC	1.11792	0.854	0.328	1.46159e-219	BM x Primary tumor II
SCGB3A1	1.90036	0.566	0.028	2.31786e-145	BM x Primary tumor II
PLP1	2.33915	0.144	0	7.88185e-105	BM x Primary tumor II
HSPA1A	2.08597	0.551	0.132	4.65201e-33	BM x Primary tumor II
PTGDS	1.80575	0.45	0.012	1.41909e-30	BM x Primary tumor II
CRYAB	2.09179	0.23	0.001	1.90064e-16	BM x Primary tumor II
STMN1	1.30486	0.433	0.076	0.00645049	BM x Primary tumor II
PLP1	2.33915	0.144	0	0	BM x Primary tumor III
IGKC	-1.63104	0.854	0.968	0	BM x Primary tumor III
TFF3	1.3782	0.572	0.008	0	BM x Primary tumor III
RPS4Y1	-1.0406	0.702	0.714	0	BM x Primary tumor III
RGCC	-1.17373	0.728	0.741	1.02226e-298	BM x Primary tumor III
SCGB3A1	1.48681	0.566	0.088	9.45705e-286	BM x Primary tumor III
GPM6B	1.0196	0.513	0.012	6.73893e-281	BM x Primary tumor III
ANXA1	-1.27334	0.778	0.732	4.75352e-221	BM x Primary tumor III
IGLC2	-1.82657	0.782	0.683	8.68933e-201	BM x Primary tumor III
S100B	1.27938	0.234	0.007	4.79887e-121	BM x Primary tumor III
HSPA1A	2.03703	0.551	0.108	6.57071e-113	BM x Primary tumor III
ATP1B3	-1.04029	0.665	0.487	1.8135e-25	BM x Primary tumor III
IGHG3	-1.0758	0.721	0.515	1.09294e-08	BM x Primary tumor III
XIST	1.03625	0.342	0	0.000341227	BM x Primary tumor III
MBP	1.05239	0.427	0.178	0.00740986	BM x Primary tumor III
IGHG4	1.03303	0.744	0.113	0	BM x Primary tumor IV
SFTPA2	1.36244	0.677	0.011	0	BM x Primary tumor IV
SFTPA1	1.19237	0.68	0.008	0	BM x Primary tumor IV
TFF3	1.40693	0.572	0.006	0	BM x Primary tumor IV
SCGB3A1	1.91561	0.566	0.033	2.40767e-260	BM x Primary tumor IV
PLP1	2.34915	0.144	0	2.83285e-196	BM x Primary tumor IV
HSPA1A	2.09666	0.551	0.14	1.14712e-58	BM x Primary tumor IV
HBB	-2.93399	0.653	0.275	4.73779e-58	BM x Primary tumor IV
HBA2	-2.44409	0.604	0.243	1.41528e-55	BM x Primary tumor IV
PTGDS	1.34708	0.45	0.044	3.33357e-38	BM x Primary tumor IV
CRYAB	2.08109	0.23	0.002	1.03449e-32	BM x Primary tumor IV

## Sheet: Table S8
Table S8: Differentially expressed genes in Macrophages
genes	avg_log2FC	pct.1	pct.2	p_val_adj	comparison			BM=Brain metastasis
SPP1	1.78323	0.981	0.349	0	BM x Primary tumor I
HBB	-1.62119	0.733	0.062	0	BM x Primary tumor I
MT1X	1.42355	0.851	0.229	0	BM x Primary tumor I
LYZ	-2.87802	0.93	0.941	0	BM x Primary tumor I
TMIGD3	1.15114	0.777	0.108	0	BM x Primary tumor I
SERPINA1	-1.24826	0.825	0.796	2.75934e-134	BM x Primary tumor I
CFD	-1.4881	0.838	0.726	4.19869e-118	BM x Primary tumor I
CD52	-1.54295	0.822	0.725	3.08083e-105	BM x Primary tumor I
GCHFR	-1.50259	0.854	0.696	5.23452e-95	BM x Primary tumor I
FCGBP	1.2188	0.511	0.036	6.38035e-76	BM x Primary tumor I
MARCO	-1.82527	0.794	0.646	2.57251e-74	BM x Primary tumor I
HMOX1	1.0557	0.842	0.657	6.14699e-66	BM x Primary tumor I
MT1G	1.50858	0.54	0.078	2.25311e-59	BM x Primary tumor I
PLIN2	1.13238	0.885	0.741	1.90928e-38	BM x Primary tumor I
CCL18	-3.75233	0.791	0.575	1.48331e-31	BM x Primary tumor I
RETN	-1.74747	0.743	0.378	1.15023e-08	BM x Primary tumor I
MCEMP1	-1.68648	0.657	0.434	1.72837e-07	BM x Primary tumor I
SPP1	3.56451	0.981	0.375	2.75963e-202	BM x Primary tumor II
LYZ	-2.70932	0.93	0.992	8.1394e-202	BM x Primary tumor II
HLA-DRB5	-2.01265	0.713	0.911	5.81859e-160	BM x Primary tumor II
MT1X	1.8446	0.851	0.176	1.59106e-114	BM x Primary tumor II
IFI27	1.85059	0.85	0.153	1.47274e-111	BM x Primary tumor II
MT-ND3	-1.04364	0.951	0.994	1.26797e-108	BM x Primary tumor II
CD52	-1.3083	0.822	0.826	2.65707e-52	BM x Primary tumor II
S100A8	-2.62961	0.863	0.83	9.39025e-51	BM x Primary tumor II
LST1	-1.02078	0.914	0.959	7.38885e-50	BM x Primary tumor II
HSPH1	1.1129	0.638	0.373	1.48199e-07	BM x Primary tumor II
G0S2	-1.54747	0.805	0.627	2.72977e-07	BM x Primary tumor II
IFIT3	1.0798	0.544	0.143	2.44592e-05	BM x Primary tumor II
AREG	-1.06741	0.783	0.393	0.00693814	BM x Primary tumor II
IGKC	-2.30512	0.896	0.98	0	BM x Primary tumor III
SPP1	2.27255	0.981	0.331	0	BM x Primary tumor III
GAPDH	1.4414	1	0.967	3.08044e-248	BM x Primary tumor III
MT1X	1.35692	0.851	0.184	3.90404e-221	BM x Primary tumor III
ENO1	1.06768	0.975	0.729	2.44746e-197	BM x Primary tumor III
RNASET2	1.05062	0.955	0.641	3.19006e-164	BM x Primary tumor III
ALOX5AP	1.01528	0.949	0.624	3.60808e-138	BM x Primary tumor III
BNIP3	1.22244	0.729	0.136	3.39575e-137	BM x Primary tumor III
HSPA1A	1.39277	0.924	0.55	1.50231e-126	BM x Primary tumor III
CLU	-1.64622	0.222	0.187	9.95075e-116	BM x Primary tumor III
HMOX1	1.62848	0.842	0.439	3.05255e-102	BM x Primary tumor III
TIMP1	1.28592	0.966	0.527	2.12603e-103	BM x Primary tumor IV
HLA-DPB1	-1.46099	0.958	0.941	9.47596e-100	BM x Primary tumor IV
CD74	-1.2836	0.993	0.987	3.43457e-98	BM x Primary tumor IV
HLA-DRA	-1.34572	0.99	0.992	3.08668e-97	BM x Primary tumor IV
SPP1	1.02605	0.981	0.624	6.28138e-97	BM x Primary tumor IV
HLA-DPA1	-1.22889	0.957	0.952	2.08455e-87	BM x Primary tumor IV
HLA-DQB1	-1.35991	0.944	0.867	1.93345e-68	BM x Primary tumor IV
HSPA1A	1.35741	0.924	0.54	7.8634e-63	BM x Primary tumor IV
HLA-DQA1	-1.4485	0.903	0.844	4.79936e-62	BM x Primary tumor IV
HSPA1B	1.35894	0.702	0.255	1.62314e-37	BM x Primary tumor IV
ADM	1.05947	0.684	0.177	1.45427e-34	BM x Primary tumor IV
HLA-DQA2	-1.61166	0.49	0.5	6.40894e-33	BM x Primary tumor IV
HBB	-1.43189	0.733	0.245	4.4287e-27	BM x Primary tumor IV
HMOX1	1.48929	0.842	0.557	4.50022e-27	BM x Primary tumor IV
APOC1	-1.31831	0.98	0.888	3.48872e-26	BM x Primary tumor IV
CCL3	-1.42711	0.945	0.806	1.27353e-23	BM x Primary tumor IV
HLA-DRB5	-2.1919	0.713	0.587	6.32343e-21	BM x Primary tumor IV
CCL18	-1.79944	0.791	0.319	6.486e-20	BM x Primary tumor IV
DNAJB1	1.0768	0.788	0.471	3.44162e-19	BM x Primary tumor IV
CCL4	-1.19973	0.917	0.764	7.36993e-17	BM x Primary tumor IV
LYZ	-1.72745	0.93	0.797	6.05329e-16	BM x Primary tumor IV
IFI27	-1.23825	0.85	0.698	1.85928e-13	BM x Primary tumor IV
HSPA6	1.62759	0.563	0.137	1.94934e-11	BM x Primary tumor IV
CCL3L3	-1.03368	0.909	0.724	3.21683e-10	BM x Primary tumor IV
APOE	-1.24453	0.987	0.863	7.49367e-09	BM x Primary tumor IV
MT1G	1.01622	0.54	0.124	9.46166e-07	BM x Primary tumor IV
CFD	-1.13646	0.838	0.591	0.0025698	BM x Primary tumor IV

## Sheet: Table S9
Table S9: Differentially expressed genes in NK cells
genes	avg_log2FC	pct.1	pct.2	p_val_adj	comparison		BM=Brain metastasis
IGLC2	-4.17563	0.378	0.737	0	BM x Primary tumor I
IGHA1	-3.40781	0.339	0.769	0	BM x Primary tumor I
IGKC	-4.92656	0.204	0.929	0	BM x Primary tumor I
CXCL14	3.94064	0.911	0.006	0	BM x Primary tumor I
PIGR	3.66337	0.9	0.021	0	BM x Primary tumor I
WFDC2	4.60888	0.97	0.051	0	BM x Primary tumor I
SFTPB	1.73906	0.852	0.128	0	BM x Primary tumor I
KRT19	2.67839	0.942	0.019	0	BM x Primary tumor I
AGR2	1.97064	0.884	0.03	0	BM x Primary tumor I
KRT18	3.41704	0.977	0.037	0	BM x Primary tumor I
ISG15	3.15459	0.959	0.144	0	BM x Primary tumor I
LTB	-3.35239	0.233	0.801	0	BM x Primary tumor I
CD83	-2.53163	0.742	0.789	1.07653e-294	BM x Primary tumor I
GPR183	-2.53396	0.25	0.607	3.8113e-274	BM x Primary tumor I
RGS1	-2.57768	0.202	0.499	7.99548e-245	BM x Primary tumor I
CD69	-2.75412	0.265	0.591	9.08791e-238	BM x Primary tumor I
IGHM	-2.65864	0.252	0.533	5.21131e-193	BM x Primary tumor I
IGLC3	-2.7941	0.341	0.408	3.83466e-42	BM x Primary tumor I
CXCR4	-4.86875	0.199	0.981	4.78145e-278	BM x Primary tumor II
TRAC	-3.75319	0.203	0.946	5.10033e-272	BM x Primary tumor II
SRGN	-4.05977	0.288	0.983	2.09353e-266	BM x Primary tumor II
CD52	-4.32972	0.32	0.95	3.49194e-262	BM x Primary tumor II
KRT18	3.53857	0.977	0.014	1.60756e-252	BM x Primary tumor II
SPTSSA	3.82633	0.987	0.048	2.05793e-251	BM x Primary tumor II
KRT8	3.2718	0.974	0.004	2.17068e-250	BM x Primary tumor II
PIGR	3.75581	0.9	0.002	4.56287e-196	BM x Primary tumor II
CORO1A	-2.99871	0.45	0.878	8.07703e-195	BM x Primary tumor II
CEACAM6	1.96293	0.895	0.004	3.22437e-192	BM x Primary tumor II
HCST	-2.71283	0.386	0.752	9.88198e-133	BM x Primary tumor II
TRBC1	-3.0072	0.135	0.544	1.31295e-112	BM x Primary tumor II
GZMA	-2.85301	0.198	0.549	2.63576e-93	BM x Primary tumor II
CCL5	-3.98706	0.26	0.561	2.00402e-78	BM x Primary tumor II
KLRB1	-3.80204	0.345	0.518	2.25107e-41	BM x Primary tumor II
IGKC	-5.38466	0.204	0.955	2.49292e-179	BM x Primary tumor III
SPTSSA	3.5763	0.987	0.062	4.36157e-150	BM x Primary tumor III
WFDC2	4.15862	0.97	0.092	2.95267e-144	BM x Primary tumor III
KRT8	2.92041	0.974	0.045	1.48382e-143	BM x Primary tumor III
ELF3	3.29948	0.966	0.045	2.603e-143	BM x Primary tumor III
CCL4	-1.86318	0.481	0.951	1.62314e-37	BM x Primary tumor IV
EPCAM	2.99047	0.943	0.016	1.45427e-34	BM x Primary tumor IV
CLDN4	2.39918	0.917	0.02	5.41e-33	BM x Primary tumor IV
CLDN7	1.93924	0.916	0.014	4.4287e-27	BM x Primary tumor IV
PCSK1N	1.89874	0.892	0.012	3.5e-27	BM x Primary tumor IV
GNLY	-1.85442	0.175	0.839	2.49e-26	BM x Primary tumor IV
VEGFA	1.37112	0.789	0.008	1.28e-23	BM x Primary tumor IV
SFTPB	2.54604	0.852	0.133	2.32e-21	BM x Primary tumor IV
PEG10	1.23414	0.678	0.004	5.78e-98	BM x Primary tumor IV
IGHA1	-1.37143	0.339	0.346	5.49e-20	BM x Primary tumor IV
CRIP1	-1.24004	0.599	0.462	3.84e-05	BM x Primary tumor IV
FYN	-1.17959	0.373	0.342	3.44162e-19	BM x Primary tumor IV
PTGER2	-1.28259	0.366	0.351	0.000270261	BM x Primary tumor IV
SNRPN	-1.0076	0.311	0.302	5.37e-17	BM x Primary tumor IV
RGCC	-1.4451	0.293	0.225	0.00111049	BM x Primary tumor IV

## Sheet: Table S10
Table S10: Differentially expressed genes in neutrophils
genes	avg_log2FC	pct.1	pct.2	p_val_adj	comparison			BM=Brain metastasis
RPS4Y1	-1.65372	0.838	0.745	1.13138e-92	BM x Primary tumor I
TPSB2	-1.19336	0.736	0.106	3.78922e-84	BM x Primary tumor I
IFIT2	1.38941	0.213	0.045	6.76015e-70	BM x Primary tumor I
GBP1	1.02874	0.239	0.151	2.59966e-63	BM x Primary tumor I
TGM2	1.48758	0.271	0.129	7.05424e-48	BM x Primary tumor I
IFIT3	1.57044	0.265	0.052	7.36055e-43	BM x Primary tumor I
APOE	-1.93026	0.929	1	1.62123e-215	BM x Primary tumor II
APOC1	-1.52569	0.901	1	3.1313e-215	BM x Primary tumor II
CTSB	-3.40788	0.634	1	6.85129e-213	BM x Primary tumor II
CTSZ	-3.69189	0.692	1	4.49461e-212	BM x Primary tumor II
FTL	-2.74916	1	1	1.03523e-211	BM x Primary tumor II
CCL18	-1.52124	0.824	1	3.79147e-211	BM x Primary tumor II
LGMN	-3.5961	0.215	1	2.12182e-210	BM x Primary tumor II
GPNMB	-3.65214	0.754	1	6.35418e-210	BM x Primary tumor II
LIPA	-2.88529	0.519	1	8.161e-204	BM x Primary tumor II
PLTP	-3.11137	0.756	0.994	2.91876e-203	BM x Primary tumor II
C1QB	-1.66447	0.346	1	5.39104e-203	BM x Primary tumor II
C1QA	-3.64501	0.816	1	2.89434e-200	BM x Primary tumor II
C1QC	-2.95102	0.323	1	5.57925e-194	BM x Primary tumor II
ACP5	-2.9087	0.843	0.992	6.82935e-194	BM x Primary tumor II
CTSD	-2.77168	0.969	1	2.10136e-192	BM x Primary tumor II
APOC1	1.05458	0.901	0.204	4.89865e-127	BM x Primary tumor IV
APOE	1.13184	0.929	0.239	9.29382e-115	BM x Primary tumor IV
CCL3	-2.75815	0.922	0.824	1.12062e-100	BM x Primary tumor IV
LYZ	-1.26848	0.987	0.97	9.18202e-97	BM x Primary tumor IV
CD52	-1.36138	0.919	0.843	1.21166e-87	BM x Primary tumor IV
FN1	1.11718	0.729	0.082	6.56606e-75	BM x Primary tumor IV
IFIT2	1.03938	0.213	0.094	1.48646e-74	BM x Primary tumor IV
DDX3Y	1.18607	0.752	0.156	1.13843e-73	BM x Primary tumor IV
PLAU	1.0099	0.684	0.101	8.68048e-55	BM x Primary tumor IV
HLA-DPB1	-1.25942	0.937	0.83	1.95955e-52	BM x Primary tumor IV
CD48	-1.07416	0.904	0.733	3.51157e-50	BM x Primary tumor IV
IFIT3	1.28118	0.265	0.104	4.33058e-48	BM x Primary tumor IV
TGM2	1.84646	0.271	0.038	9.1453e-39	BM x Primary tumor IV
HSPA6	2.07877	0.293	0.113	1.36557e-38	BM x Primary tumor IV
CCL4	-1.52286	0.891	0.722	1.24565e-36	BM x Primary tumor IV
S100A8	-1.10729	0.758	0.847	2.45683e-34	BM x Primary tumor IV
G0S2	1.39785	0.834	0.673	2.41092e-30	BM x Primary tumor IV
CD69	1.69035	0.344	0.261	5.65947e-30	BM x Primary tumor IV
TIMP1	1.6714	0.987	0.766	3.27311e-28	BM x Primary tumor IV
HSP90AA1	1.7563	0.819	0.774	2.41205e-27	BM x Primary tumor IV
HLA-DPA1	-1.03461	0.928	0.767	8.444e-25	BM x Primary tumor IV
IL1RN	1.42399	0.445	0.553	3.59506e-24	BM x Primary tumor IV
HSPA1A	2.80163	0.687	0.355	4.13126e-23	BM x Primary tumor IV
CD53	1.2154	0.723	0.535	1.86531e-17	BM x Primary tumor IV
HSPH1	1.80185	0.363	0.143	9.67329e-14	BM x Primary tumor IV
HLA-DQA2	-1.13677	0.729	0.267	1.1342e-13	BM x Primary tumor IV
ADM	1.16139	0.379	0.162	3.02456e-12	BM x Primary tumor IV
PLAC8	-1.24614	0.838	0.575	1.72496e-08	BM x Primary tumor IV
HBA2	-3.40106	0.81	0.362	4.04284e-06	BM x Primary tumor IV
DNAJB1	2.51615	0.592	0.325	5.21663e-06	BM x Primary tumor IV
PPIF	1.24839	0.505	0.546	0.00120458	BM x Primary tumor IV
RPS4Y1	-1.28323	0.838	0.535	0.00181545	BM x Primary tumor IV
HBB	-3.99301	0.831	0.395	0.00747319	BM x Primary tumor IV

[truncated: 6 more sheets: Table S11, Table S12, Table S13, Table S14, Table S15, Table S16]
